# Supplementary material for: Utilizing MiSeq Sequencing to Detect Circulating microRNAs in Plasma for Improved Lung Cancer Diagnosis
Source: Int J Mol Sci. 2023 Jun 17;24(12):10277. doi: 10.3390/ijms241210277 (PMC10299334; doi:10.3390/ijms241210277)
Supplement: Supplementary file 1 [file ijms-24-10277-s001.zip]

Archive with 1 entries (1 files):
- ijms-2432524-supplementary.pdf
